# Supplementary material for: LANA oligomeric architecture is essential for KSHV nuclear body formation and viral genome maintenance during latency
Source: PLoS Pathog. 2019 Jan 25;15(1):e1007489. doi: 10.1371/journal.ppat.1007489 (PMC6364946; doi:10.1371/journal.ppat.1007489)
Supplement: S1 Table — (XLSX) [file ppat.1007489.s010.xlsx]

## Sheet: Sheet1
primer sequences used for BAC mutagenesis
oPL6253	tactgccaccgcctccataattttactttggttgtcagaccagatttcccgagg ATGGCCTCCTCCGAGGACGTCATCAAG	LANA_pEPmRFP-in_Nterm_5'
oPL6254	gttaagggcgcgccggtgctccgtcccgacctcaggcgcattcccgggggcgccat CAAGGCGCCGGTGGAGTGGC	LANA_pEPmRFP-in_Nterm_3'
oPL7003	tgccacctacggcaagctgaccctgaagttcatctgcaccaccggcaagcgccctgagcaaagaccccaacgagaggatgacgacgataagtaggg	GFP-deletion 5'
oPL7004	ctccagcaggaccatgtgatcgcgcttctcgttggggtctttgctcagggcgcttgccggtggtgcagatgaactcaaccaattaaccaattctgattag	GFP-deletion 3'
oPL6189	cttacagacagatagatgattgtcctgcgaaagctaggccacaacacatcGCTtatagacgcGCt ttgggaaaggatggaagacgagatcAGGATGACGACGATAAGTAGGG	Isce_LANA_F1037/41A_5'
oPL6190	cactgcaaacttccattgacactttggatctcgtcttccatcctttcccaaaGCgcgtctataAGCgatgtgttgtggcctagctttcgcaCAACCAATTAACCAATTCTGATTAG	Isce_LANA_F1037/41A_3'
