# Supplementary material for: LANA oligomeric architecture is essential for KSHV nuclear body formation and viral genome maintenance during latency
Source: PLoS Pathog. 2019 Jan 25;15(1):e1007489. doi: 10.1371/journal.ppat.1007489 (PMC6364946; doi:10.1371/journal.ppat.1007489)
Supplement: S2 Table — (XLSX) [file ppat.1007489.s011.xlsx]

## Sheet: Sheet1
primer sequences used for quantification of KSHV DNA
primer sequence	position
TGGCTATTTTAGGGGCGGTG	FW KSHV_3028
CGAGGGTTTGTGGTCCCTTT	RV KSHV_3028
GTTGGCATCAACTCTGGGGA	FW KSHV_6140
TGTGAGACTTGCACAGGAGC	RV KSHV_6140
GGCGGGAACACGTAGAGAT	FW KSHV_8150
TCATCTTTTGATGGGGAAGC	RV KSHV_8150
CCGTACTCGTGGTGGATTTT	FW KSHV_13065
AAGCTTGGCAAGAAGGGACT	RV KSHV_13065
GCGTTTTGTAGATGTGGGCA	FW KSHV_20170
TCCGCCCTGTCACTTGTTAT	RV KSHV_20170
CCCCAAATGCACCATGATGA	FW KSHV_25160
GCTTCCGCCTCATCAAATACC	RV KSHV_25160
CGGAAGAGTAGAGGGTTGCA	FW KSHV_30180
GCAAGATGTTCTGCGAGGAG	RV KSHV_30180
CGATGTAGGTGACCGTCTCA	FW KSHV_36050
CGGTCACAGGCGTTCTAATG	RV KSHV_36050
TGGCGAATCTGTTCCACAAG	FW KSHV_41130
ATGGTGAGAATGGGGCGAAA	RV KSHV_41130
AAGACTCTGCCTGCTGATGG	FW KSHV_50870
TGGTACAGGCAAAACACGC	RV KSHV_50870
TACATTTCCCACACCTGCCT	FW KSHV_55520
GATAGTCGCCCGTAGTTGGA	RV KSHV_55520
TGCTCGACGGAGACACGAT	FW KSHV_67616
CAGTGGCGTCTGTGATAATTATATCC	RV KSHV_67616
CCAGGTACACTATTTCTGGAAGCA	FW KSHV_68041
CCGATGGCGGCATACACT	RV KSHV_68041
CACCGTGGGTCCAGCATAG	FW KSHV_68508
CACCTCCACCTCTTTCATCACTT	RV KSHV_68508
CAAACTGGGTGGAACCTGACA	FW KSHV_69168
CCACAAGGGCCAAGCTACTG	RV KSHV_69168
AGGCCGTCAAACTTCGTTGT	FW KSHV_69580
GGCGTCGCAGGAAAACC	RV KSHV_69580
TGAGGTCTATTTCCCACGACATAC	FW KSHV_70170
CATCGTCTTCCCACGGAAATT	RV KSHV_70170
AGCTGGTGTTCTGGATTCCAA	FW KSHV_70445
CGCCCTGGCGATTTTG	RV KSHV_70445
TCAAACACGATGAAATCAAGCTAAG	FW KSHV_70868
CACCGGAGCAATACCCCTTT	RV KSHV_70868
GCAGCTACCGGCGACTCAT	FW KSHV_71462
TCATTGCCACCCAGCTACTG	RV KSHV_71462
CCCGCCCAGAAACCAGTAG	FW KSHV_71580
TGCGGAGTAAGGTTGACTTTTTAA	RV KSHV_71580
CCAGGACGGGTAATGATACCTAAA	FW KSHV_72569
ACATCGAGAAGGCCCCTTAAA	RV KSHV_72569
GCCCTCTGCCTTTTGGTTTT	FW KSHV_73235
CAGCGGCGCCATAATCC	RV KSHV_73235
CTCCCCACTCTTTCCCCAG	FW KSHV_91009
GCCGAGGTAAAGGAATGCTG	RV KSHV_91009
AAACGATTCCACCCGATGTC	FW KSHV_100031
TCGGATTTTGATATGTGTGCCC	RV KSHV_100031
CCGATACACTGGCCCCATAT	FW KSHV_106561
GAGAAGTCAGCACGGGTAGT	RV KSHV_106461
CACCCCAAATAAACCGACCG	FW KSHV_110828
TCTAGGCTCTCTGGGTTTCG	RV KSHV_110828
AAGTGCTTTAAGACCACCGC	FW KSHV_115510
CCTCCTCCTTGTCTGTCCTG	RV KSHV_115510
GCAACTCGTGTCCTGAATGC	FW KSHV_118041
CACTCGTTTGTCTGTTGGCG	RV KSHV_118041
AACACGAGGGTTGCAGGAAA	FW KSHV_122092
ATGCGGGCGATTACAGGAAA	RV KSHV_122092
GTTTTCCCCTGGCTGGGTTA	FW KSHV_124093
AAAGTACAAATGGCCCGCCT	RV KSHV_124093
GGGTGGCAATGCAGGAGAT	FW KSHV_126000
CCTTGCGGAGATTGCAGAAG	RV KSHV_126000
CGCCATCCTCGGGAAATC	FW KSHV_127292
TGCCACCGCCTCCATAA	RV KSHV_127292
CCGGGCGTGAGAAACAGA	FW KSHV_127643
GTGTGGTGGTTTTCGAAAAAC	RV KSHV_127643
GGCGGAGTTATATCAAGCTACTTTCT	FW KSHV_128000
CACGCCTTCTTCAGTTTTTATGG	RV KSHV_128000
CCTCACCTGCGCCATCAC	FW KSHV_128360
GCCTTTTTTGCCAGGTAACG	RV KSHV_128360
AGCATATCAATCCCGGCTTCT	FW KSHV_128890
GCCGCGGGAAGGTCAT	RV KSHV_128890
GCGGGCAGGAGCGATAG	FW KSHV_129750
ATATGCTAAGACACAGCGAGTTTAGG	RV KSHV_129750
TGGTCCCGTGGTCATTGTG	FW KSHV_130000
CCAAAACGCGACACCAAAAT	RV KSHV_130000
GGGCGCCCTCTCTCTACTG	FW KSHV_137397
CCCAAACAGGCTCACACACA	RV KSHV_137397
GCGACCTCGTATTGGGAATC	FW Hygromycin
CCGCATAACAGCGGTCATT	RV Hygromcyin
