# Supplementary material for: LANA oligomeric architecture is essential for KSHV nuclear body formation and viral genome maintenance during latency
Source: PLoS Pathog. 2019 Jan 25;15(1):e1007489. doi: 10.1371/journal.ppat.1007489 (PMC6364946; doi:10.1371/journal.ppat.1007489)
Supplement: S3 Table — (XLSX) [file ppat.1007489.s012.xlsx]

## Sheet: Sheet1
primer sequences used for 3C PCR
primer sequence	BamHI site position
AACAGGGTGCTGTGAAACAAC (anchor primer)	FW KSHV_133872
GGTCAGGTCGTCTACTATTCTGATG	FW KSHV_ 133247
ATCAGGTACTTAACAAGCATGAACAG	FW KSHV_ 132220
TTACCACGTACTAAATCTACTGGACACT	FW KSHV_ 130471
TCTGATTCTGACAGACAACACTACTATG	FW KSHV_ 129360
ATTATTTTCGGAACATTCTTTTTCATT	FW KSHV_ 126622
GCTTTATAAGTAGGAGTCTGTCCAAAAG	FW KSHV_ 123775
ATTAACATGTTTAACCTTTTCTGCTTTT	FW KSHV_ 72987
GTACAACTATGCGTACAAACCACAAATA	FW KSHV_ 36981
ATCACTAGTTATGAGAGAAAAACCACAA	FW KSHV_ 27088
GTATCAACCGCAACTACACAGTAAAG	FW KSHV_ 18512
GCCATGGTTGTGCCATTACA	FW actin
GGCCAGGTTCTCTTTTTATTTCTG	RV actin
